# Supplementary material for: Mathematical learning deficits originate in early childhood from atypical development of a frontoparietal brain network
Source: PLoS Biol. 2021 Sep 30;19(9):e3001407. doi: 10.1371/journal.pbio.3001407 (PMC8509954; doi:10.1371/journal.pbio.3001407)
Supplement: S1 Data — (XLSX) [file pbio.3001407.s001.xlsx]

## Sheet: Ampl. of low-freq. fluctuations
size (voxels)	size (mm3)	peak accuracy (%)	sensitivity at peak	specificity at peak	MNI coordinates x y z			anatomical location
25	900	86.67	86.67	86.67	30	−54	44	posterior parietal cortex
27	972	80	73.34	86.67	12	−63	46	precuneus

## Sheet: Regional homogeneity
size (voxels)	size (mm3)	peak accuracy (%)	sensitivity at peak	specificity at peak	MNI coordinates x y z			anatomical location
40	1440	86.67	86.67	86.67	12	−51	45	precuneus
32	1152	86.67	86.67	86.67	−24	12	41	dorsolateral prefrontal cortex
29	1044	83.34	80	86.67	30	−45	46	posterior parietal cortex
29	1044	83.34	80	86.67	−17	−62	42	posterior parietal cortex
27	972	83.34	80	86.67	−45	24	25	dorsolateral prefrontal cortex
22	792	76.67	66.67	86.67	−27	54	−02	frontal pole
