# Supplementary material for: Mathematical learning deficits originate in early childhood from atypical development of a frontoparietal brain network
Source: PLoS Biol. 2021 Sep 30;19(9):e3001407. doi: 10.1371/journal.pbio.3001407 (PMC8509954; doi:10.1371/journal.pbio.3001407)
Supplement: S2 Data — (XLSX) [file pbio.3001407.s002.xlsx]

## Sheet: Network funct. classification
size (voxels)	size (mm3)	peak accuracy (%)	sensitivity at peak	specificity at peak	MNI coordinates x y z			anatomical location
31	1116	86.67	93.34	80	3	24	−18	orbitofrontal cortex
68	2448	83.34	80	86.67	45	27	30	dorsolateral prefrontal cortex
46	1656	83.34	93.34	73.34	−15	−57	25	precuneus
44	1586	83.34	86.67	80	18	−72	30	cuneus
