# Supplementary material for: Mathematical learning deficits originate in early childhood from atypical development of a frontoparietal brain network
Source: PLoS Biol. 2021 Sep 30;19(9):e3001407. doi: 10.1371/journal.pbio.3001407 (PMC8509954; doi:10.1371/journal.pbio.3001407)
Supplement: S3 Data — (XLSX) [file pbio.3001407.s003.xlsx]

## Sheet: Granger Causality Indices
Connection	Group	GCA	Minimum	First quartile	Median	Third quartile	Maximum
lh_ReHo_DLPFC_lh_ReHo_PPC	CON	1.33756	0.03488	1.02177	1.86039	2.83594	7.76131
	CON	1.03847
	CON	2
	CON	1.82314
	CON	0.657551
	CON	2.48285
	CON	5.24304
	CON	0.748451
	CON	6.32069
	CON	0.149058
	CON	1.56739
	CON	0.498795
	CON	1.01621
	CON	1.60362
	CON	7.76131
	DYS	2.29957
	DYS	6.22499
	DYS	2.95364
	DYS	0.681327
	DYS	3.75253
	DYS	0.0348751
	DYS	1.9171
	DYS	1.23107
	DYS	2.16438
	DYS	4.14749
	DYS	2.39634
	DYS	0.396022
	DYS	4.54047
	DYS	1.28611
	DYS	1.89763
Connection	Group	GCA	Minimum	First quartile	Median	Third quartile	Maximum
lh_ReHo_PPC_lh_ReHo_DLPFC	CON	2.01786	0.13	1.194	1.875	2.773	7.06
	CON	2.09948
	CON	1.21106
	CON	1.75214
	CON	1.31276
	CON	2.09761
	CON	2.60641
	CON	0.674719
	CON	7.05982
	CON	1.99868
	CON	0.527775
	CON	1.27199
	CON	1.55899
	CON	0.777926
	CON	6.68945
	DYS	3.97432
	DYS	5.09338
	DYS	1.66596
	DYS	2.06377
	DYS	4.64327
	DYS	1.1276
	DYS	1.19582
	DYS	1.19374
	DYS	2.82789
	DYS	4.6158
	DYS	2.38871
	DYS	0.13
	DYS	4.24995
	DYS	0.58359
	DYS	0.764789
Connection	Group	GCA	Minimum	First quartile	Median	Third quartile	Maximum
rh_DC_DLPFC_rh_ALFF_PPC	CON	1.61715	0.3577	1.2513	2.7963	3.7508	7.649
	CON	6.5738
	CON	5.25817
	CON	2.7464
	CON	5.38433
	CON	1.29598
	CON	1.54475
	CON	6.74487
	CON	2.59188
	CON	0.579275
	CON	7.14834
	CON	2.84611
	CON	3.44131
	CON	7.64896
	CON	3.76063
	DYS	1.04347
	DYS	0.357653
	DYS	0.751215
	DYS	6.19455
	DYS	3.7215
	DYS	0.515421
	DYS	2.88126
	DYS	1.11263
	DYS	1.23639
	DYS	3.23164
	DYS	3.0109
	DYS	3.2237
	DYS	1.90049
	DYS	0.541495
	DYS	2.04836
Connection	Group	GCA	Minimum	First quartile	Median	Third quartile	Maximum
rh_ALFF_PPC_rh_DC_DLPFC	CON	4.39343	0.08465	1.93841	3.63413	4.37046	7.66598
	CON	4.12122
	CON	4.30156
	CON	4.14551
	CON	5.53339
	CON	3.79631
	CON	4.11258
	CON	7.66598
	CON	4.12145
	CON	0.5603
	CON	6.0079
	CON	2.81864
	CON	2.33722
	CON	5.36418
	CON	6.13
	DYS	0.0846525
	DYS	2.32014
	DYS	1.54006
	DYS	5.78636
	DYS	4.24695
	DYS	1.81117
	DYS	3.47195
	DYS	0.253334
	DYS	0.609133
	DYS	1.19351
	DYS	5.00509
	DYS	3.16162
	DYS	3.25359
	DYS	0.212807
	DYS	3.32943
Connection	Group	GCA	Minimum	First quartile	Median	Third quartile	Maximum
rh_DC_DLPFC_rh_ReHo_PPC	CON	1.57553	0.1299	0.7181	1.723	3.5944	8.128
	CON	6.35781
	CON	4.33773
	CON	1.94884
	CON	4.9885
	CON	2.17553
	CON	1.87038
	CON	6.63762
	CON	1.46001
	CON	0.235692
	CON	6.92512
	CON	2.8001
	CON	2.95751
	CON	8.12799
	CON	3.53523
	DYS	1.32883
	DYS	0.852938
	DYS	0.129859
	DYS	5.67932
	DYS	0.289072
	DYS	0.671967
	DYS	0.692831
	DYS	0.550683
	DYS	0.810449
	DYS	3.61413
	DYS	1.01767
	DYS	2.17531
	DYS	0.794067
	DYS	0.513405
	DYS	0.549876
Connection	Group	GCA	Minimum	First quartile	Median	Third quartile	Maximum
rh_ReHo_PPC_rh_DC_DLPFC	CON	4.64977	0.1063	1.5062	2.7492	4.4399	7.2494
	CON	4.19083
	CON	2.76105
	CON	2.54185
	CON	5.15391
	CON	4.13284
	CON	4.49585
	CON	7.24939
	CON	3.8502
	CON	0.106323
	CON	5.51167
	CON	3.13443
	CON	1.93515
	CON	5.85698
	CON	6.39939
	DYS	0.222173
	DYS	2.76533
	DYS	2.73735
	DYS	4.61632
	DYS	0.295708
	DYS	2.10509
	DYS	0.904381
	DYS	0.653468
	DYS	0.406168
	DYS	0.761704
	DYS	4.27206
	DYS	2.0466
	DYS	2.14763
	DYS	1.36316
	DYS	2.05618
