# Supplementary material for: Mathematical learning deficits originate in early childhood from atypical development of a frontoparietal brain network
Source: PLoS Biol. 2021 Sep 30;19(9):e3001407. doi: 10.1371/journal.pbio.3001407 (PMC8509954; doi:10.1371/journal.pbio.3001407)
Supplement: S4 Data — (XLSX) [file pbio.3001407.s004.xlsx]

## Sheet: Streamline density SLF1
size (voxels)	size (mm3)	peak accuracy (%)	sensitivity at peak	specificity at peak	MNI coordinates x y z			anatomical location
46	46	77.78	86.67	66.67	25	−15	37	superior longitudinal fasciculus

## Sheet: Streamline density SLF2
size (voxels)	size (mm3)	peak accuracy (%)	sensitivity at peak	specificity at peak	MNI coordinates x y z			anatomical location
10	10	81.48	86.67	75	18	−17	34	superior longitudinal fasciculus
17	17	77.67	93.34	58.34	35	−14	26	superior longitudinal fasciculus
